# Supplementary material for: Loss of Heterozygosity in the Circulating Tumor DNA and CD138+ Bone Marrow Cells in Multiple Myeloma
Source: Genes (Basel). 2023 Jan 29;14(2):351. doi: 10.3390/genes14020351 (PMC9957234; doi:10.3390/genes14020351)
Supplement: Supplementary file 1 [file genes-14-00351-s001.zip]

Archive with 2 entries (1 files):
- genes-2167924-supplementary/
- genes-2167924-supplementary/genes-2167924-Table S1.xlsx
