# Supplementary material for: Loss of Heterozygosity in the Circulating Tumor DNA and CD138+ Bone Marrow Cells in Multiple Myeloma
Source: Genes (Basel). 2023 Jan 29;14(2):351. doi: 10.3390/genes14020351 (PMC9957234; doi:10.3390/genes14020351)
Supplement: Supplementary file 1 [file genes-14-00351-s001.zip › genes-2167924-supplementary/genes-2167924-Table S1.xlsx]

## Sheet: Лист1
Patient namber	sample	KRAS	NRAS	BRAF	sex	plasmasytoma 1- yes , 0 - no	years	M-comp.	D-S	ISS	% plasma cell in BM	LDG	Hb	high cytogenetic	%CD138+	D1S1656 (1q42)	D2S441(2p14)	D3S1358(3p21.31)	D5S818(5q23.2)	D7S820(7q21.11)	D8S1179(8q24.13)	D10S1248 (10q26.3)	D12S391(12p13.2)	D13S317(13q31.1)	D16S539(16q24.1)	D18S51(18q21.33)	D21S11(21q21.1)	D22S1045(22q12.3)	CSF1PO (5q33.1)	FGA(4q31.3)	SE33 (6q14)	TH01 (11p15.5)	TPOX(2p25.3)	VWA (12p13.31)	Xp22.1–22.3	Yp11.2.	Total
1	plasmacytoma	-	Q61L	-		1										0.45		0				0.91			0		0	0.95	0								3
1	BM,CD138	-	-	-	f	1	55	Dλ BJλ	IIIB	III	30	356	77	del17 , 1q	0.47	0.46						0.45						н/и									2
1	ctDNA	-	-	-		1	55	Dλ BJλ	IIIB	III	30	356	77	del17 , 1q		0.45			00			00						00	00								1
2	км,CD138 47%	-	-	+	f	1	58	BJk	IIIA	I	33	265	117	no	0.83							0						0		0				0			0
2	ctDNA	-	-	+		1	58	BJk	IIIA	I	33	265	117	no					00																		0
3	plasmacytoma	Q61H	-	-		1										0.45			0.43			0			0	0	0		0.5			0.43					4
3	BM,CD138	-	-	-	f	1	50	Gk BJk	IIA	I	9.6	181	118	no	0.28				0.4										0.43								2
3	ctDNA	-	-	-		1	50	Gk BJk	IIA	I	9.6	181	118	no		0			00		00	00					00	00	00	00	00						0
4	BM,CD138	-	-	-	м	0	50	Gλ BJλ	IIIA	II	68	нет	95	1q	60	0.8				LOH 40%**	0				LOH 91%			0									3
4	ctDNA					0	50	Gλ BJλ	IIIA	II	68	нет	95	1q		0.43			00	LOH 40%					LOH 44%		LOH 54%	00									4
5	BM,CD138	Q61H	-	-	м	1	82	Gk BJk	IIIA	no	18	179	107	no	0.2			LOH 40%														LOH 40%		0			2
5	ctDNA					1	82	Gk BJk	IIIA	no	18	179	107	no																							0
6	км,CD138	G12A	-	-	f	1	47	Gk BJk	IIIB	III	72	134	100	no	0.97											н\и						LOH46%					1
6	ctDNA	G12A	-	-		1		Gk BJk	IIIB	III	72	134	100	no		00			00		00	00	00		00	LOH 45%		00	00	00	00	LOH44%	0	0			2
7	BM,CD138	-	-	+	f	1	60	Gk BJk	IIIB	III	72	134	100	no	0.744				LOH 40%			0					LOH46%				0		0				2
7	ctDNA	-	-			1		Gk BJk	IIIB	III	72	134	100	no					00			00						00	00	00							0
8	BM,CD138	-	-	-	f	1	67	Gk	IIIA	I	13	173	114	no	0.62			0					LOH 49%	0			0						0				1
8	ctDNA					1		Gk	IIIA	I	13	173	114	no		00			00		00	00	00	00	00	00	00	00	00	00	00						0
9	BM,CD138	-	-		f	0	39	Gλ BJλ	IIIA	II	9	152	85	t 4 14	0.45					LOH 50%	LOH81%			LOH 84%				0			LOH 82%		EMAST 70%				4
9	ctDNA					0		Gλ BJλ	IIIA	II	9	152	85	t 4 14					00	LOH 40%	LOH 40%	00		н.и.				00	00		LOH 43%		0				3
10	BM,CD138	-	-		м	1	52	Ak BJk	IIIA	II	45	73	96	1q	0.47	0.4	0						LOH 40%	LOH 45%	0				0			&&&		&&&&		&&&	3
10	ctDNA					1		Ak BJk	IIIA	II	45	73	96	1q		0.4			00		00	00	00		00	00	00	00	00	00	00	LOH46%		LOH 47%***		LossY41%	3
11	BM,CD138	G12A, Q61L	-	-	м	1	72	Gλ BJ λ	IIIB	II	24	111	85	1q	0.815		LOH 42%	LOH 40%	0	LOH 45%		0	0	LOH40%				LOH 87%			LOH100%			0			6
11	ctDNA	-	-	-		1		Gλ BJ λ	IIIB	II	24	111	85	1q		00			00	00	00	00	00	00	00	00	00	00	00	00	00						0
12	BM,CD138	-	-	-	м	0	48	Gλ	IIA	I	18	135	122	1q	0.608			LOH 45%	LOH40%		0	0		0				0	0								2
12	ctDNA					0		Gλ	IIA	I	18	135	122	1q		00			00			00						00	00	00							0
13	plasmacytoma	-	-	-		1												0			LOH 81%			LOH 80%			0	0	0			0					2
13	BM,CD138	-	-	-	м	1	44	BJ k	IIIA	I	16	155	128	del17p	0.719						LOH40%			LOH42%													2
13	ctDNA	-	-	-		1		BJ k	IIIA	I	16	155	128	del17p																							0
14	BM,CD138	-	Q61R	-	м	0	51	Gλ BJλ	IIA	I	33	171	116	no	85		0	LOH 44%				0			0				LOH 43%			0	0	0			2
14	ctDNA					0		Gλ BJλ	IIA	I	33	171	116	no		00			00		00	00	00	00	00	00	00	00	00	00	00						0
15	BM,CD138	-	-	-	м	0	55	Gλ BJλ	IIIA	III	27	174	77	no	68						0				0	0			0				0				0
15	ctDNA					0		Gλ BJλ	IIIA	III	27	174	77	no					00									00			00						0
16	BM,CD138	-	G12D	-	f	1	66	Ak	IIIA	II	15	262	109	no	83			0	LOH 42%		LOH 80%		LOH 80%	LOH 85%	LOH 44%		0		LOH 42%	0		0		LOH83%			7
16	ctDNA	-	G12D	-		1		Ak	IIIA	II	15	262	109	no					00		LOH54%	00	LOH 80%	LOH 45%	LOH 80%			00	LOH 40%					LOH 87%***			6
17	BM,CD138	-	-	-	f	1	63	BJk	IIIB	III	14	214	119	no	92.4%		0	0	LOH 40%		LOH 43%		LOH 80%		LOH87%		0	0	LOH 40%					0			5
17	ctDNA					1		BJk	IIIB	III	14	214	119	no					00			00						00		00	00						0
18	BM,CD138				f	0	59	Aλ BJλ	IIA	I	27	ytn	105	del17p	62.1	0	0	0		LOH 40%(dr.allele)	0							0	0			0	0	0			1
18	ctDNA					0	59	Aλ BJλ	IIA	I	27	ytn	105	del17p					00	LOH47%				LOH 46%	LOH 88%												3
19	BM,CD138	-	-	-	f	1	84	Gk BJk	IIIA	II	12	159	95	no	48	LOH 80%			LOH 45%									LOH 80%			LOH 82%						4
19	ctDNA					1	84	Gk BJk	IIIA	II	12	159	95	no														00									0
20	BM,CD138				f	1	56	Gk BJk	IIIA	III	36	168	92	no	35.4				0					0				0									0
20	ctDNA					1	56	Gk BJk	IIIA	III	36	168	92	no					00	LOH 43%		00					LOH 49%	00		LOH 80%			LOH 42%				4
21	BM,CD138				f	1	68	Gk	IIIA	no	31	152	106	no	18.1		LOH 40%			0			LOH40 dr.allele														2
21	ctDNA					1	68	Gk	IIIA	no	31	152	106	no			LOH 45%						LOH 49%					00	LOH 40%								3
22	BM,CD138				f	0	35	BJk	IB	no	13	161	104	no	41			0				0					0			0							0
22	ctDNA					0	35	BJk	IB	no	13	161	104	no					LOH 54%									00	LOH 40%								2
23	BM,CD138	-	-	-	f	0	83	Ak BJk	IIIA	II	36	117	172	t 4 14	21.5	LOH 48% dr allele	0							0					0					0			1
23	ctDNA					0	83	Ak BJk	IIIA	II	36	117	172	t 4 14		LOH 56%			00				LOH 80%					00									2
24	BM,CD138	-	-	-	f	0	64	Gλ	IA	II	9	366	110	no	59.7%					0		0						0			0	0	0				0
24	ctDNA					0	64	Gλ	IA	II	9	366	110	no														00									0
25	BM,CD138	-	-	-	м	0	66	Ak BJk	IA	no	15	137	116	no	28.9%		0		0										0								0
25	ctDNA					0	66	Ak BJk	IA	no	15	137	116	no														00				LOH 42%					1
26	BM,CD138	-	G13R	-	f	1	72	Ak	IIIA	II	17	166	99	del17p	41		0													0			0				0
26	ctDNA	-	-	-		1	72	Ak	IIIA	II	17	166	99	del17p														00									0
26	plasmacytoma					1												LOH 42%	LOH 40%						LOH 90%	LOH 90%			LOH 46%		LOH40%	LOH 52%					7
27	BM,CD138	-	-	-	м	1	62	Gλ BJλ	IIIA	no	3	426	80	1q	26													0				0					0
27	ctDNA					1	62	Gλ BJλ	IIIA	no	3	426	80	1q		LOH 41%						LOH40%						00						LOH 43%			3
28	BM,CD138	-	-	+	м	1	67	Gk	IIIA	II	15	123	113	no	34		0			0	0												0				0
28	ctDNA	-	-	+		1	67	Gk	IIIA	II	15	123	113	no														00	LOH 51%								1
29	BM,CD138	A59G	-	-	м	1	50	Gk BJk	IIIA	no	16	134	129	no	94		0						LOH 45%			0			0	LOH 43%							2
29	ctDNA	-	-	-		1	50	Gk BJk	IIIA	no	16	134	129	no														00									0
29	plasmacytoma					1																	LOH 80%														1
30	BM,CD138	-	Q61K	-	f	1	52	Gk BJk	IIIB	III	92	694	73	1q	85	LOH 42%		0						LOH 92%	0			0					0				2
30	ctDNA	-	Q61K	-		1	52	Gk BJk	IIIB	III	92	694	73	1q														00									0
31	BM,CD138	-	-	-	м	1	68	Gk BJk	IIIB	III	63	163	102	no	95					0				LOH 95%	LOH 42%		0		0	LOH 48%			0	0			3
31	ctDNA					1	68	Gk BJk	IIIB	III	63	163	102	no							LOH 51%							00		LOH 80%							2
32	BM,CD138	-	-	-	f	0	74	Ak	IIIA	II	24	107	107	no	22									0	0				0					LOH 47%			1
32	ctDNA					0	74	Ak	IIIA	II	24	107	107	no														00					LOH 41%				1
33	BM,CD138	-	-	-	м	1	52	Gk	IIIA	I	38	556	100	no	8		0				0				0									0			0
33	ctDNA					1	52	Gk	IIIA	I	38	556	100	no					00								LOH 44%	00		LOH 40%							2
34	BM,CD138	-	-	-	f	1	58	BJ λ	IIIB	no	27	260	71	1q	62						LOH 80%				LOH41%						0						2
34	ctDNA					1	58	BJ λ	IIIB	no	27	260	71	1q											LOH 40%			00									1
35	BM,CD138	G12A	-	-	f	0	57	Gk	IIIA	I	48	161	124	no	63			0.4		0		0		0	0		LOH 49%				LOH 40%	0					3
35	ctDNA	-	-	-		0	57	Gk	IIIA	I	48	161	124	no		LOH 40%											LOH 40%	LOH40%						LOH40%			4
36	BM,CD138	G13D	-	-	f	0	55	Gk	IA	I	6	159	112	no	27			0				0	0		0												0
36	ctDNA	-	-	-		0	55	Gk	IA	I	6	159	112	no					0.45					0.4		0.4		0.8	0.42		LOH50%						6
37	BM,CD138	-	Q61R	-	м	1	59	Gk BJk	IIIA	I	23	154	109	1q	67		0.4	0.4	0.4	0.81	0			0					0.43			0.4	0.4	0		0.8	8
37	ctDNA	-	-	-		1	59	Gk BJk	IIIA	I	23	154	109	1q		0.44			0.4			0.8					0.47	0.44			0.8					0.48	7
38	BM,CD138	-	-	-	м	1	51	Gλ BJλ	IIIB	III	26	199	66	1q	77	0.4		0.4						0						0.81			0			0.8	4
38	ctDNA					1	51	Gλ BJλ	IIIB	III	26	199	66	1q					?									00									0
